# Supplementary material for: Covalent disruptor of YAP-TEAD association suppresses defective Hippo signaling
Source: eLife. 2022 Oct 27;11:e78810. doi: 10.7554/eLife.78810 (PMC9728995; doi:10.7554/eLife.78810)
Supplement: Figure 1—source data 1. [file elife-78810-fig1-data1.zip]

Archive with 2 entries (2 files):
- Figure 1-figure supplement 3-source data 2.jpg
- __MACOSX/._Figure 1-figure supplement 3-source data 2.jpg
