# Supplementary material for: Covalent disruptor of YAP-TEAD association suppresses defective Hippo signaling
Source: eLife. 2022 Oct 27;11:e78810. doi: 10.7554/eLife.78810 (PMC9728995; doi:10.7554/eLife.78810)
Supplement: Figure 4—source data 1. [file elife-78810-fig4-data1.zip]

Archive with 10 entries (10 files):
- Figure 4-figure supplement 7-source data 1.zip
- __MACOSX/._Figure 4-figure supplement 7-source data 1.zip
- Figure 4-figure supplement 7-source data 2.jpg
- __MACOSX/._Figure 4-figure supplement 7-source data 2.jpg
- Figure 4-source data 1.zip
- __MACOSX/._Figure 4-source data 1.zip
- Figure 4-source data 2.jpg
- __MACOSX/._Figure 4-source data 2.jpg
- Figure 4-source data 3.zip
- __MACOSX/._Figure 4-source data 3.zip
